# Supplementary material for: Beyond Steady-State: An Integrated Framework Unveils BPAP as the Highest-Risk Bisphenol in a Dynamic River System
Source: Toxics. 2026 May 20;14(5):448. doi: 10.3390/toxics14050448 (PMC13211460; doi:10.3390/toxics14050448)
Supplement: Supplementary file 1 [file toxics-14-00448-s001.zip]

Archive with 1 entries (1 files):
- toxics-4274806-supplementary.pdf
